# Supplementary material for: Iranian terrestrial isopods of the family Cylisticidae Verhoeff, 1949 with a description of a new species (Isopoda, Oniscidea)
Source: Zookeys. 2016 Apr 21;(582):157–65. doi: 10.3897/zookeys.582.7199 (PMC4857051; doi:10.3897/zookeys.582.7199)
Supplement: XML Treatment for Cylisticoides rotundifrons [file zookeys.582.7199-treatment1.xml]

<!DOCTYPE tp:taxon-treatment
  PUBLIC "-//TaxonX//DTD Taxonomic Treatment Publishing DTD v0 20100105//EN" "tax-treatment-NSO.dtd">
<tp:taxon-treatment xmlns:tp="http://www.plazi.org/taxpub"><tp:treatment-meta><kwd-group><label>Taxon classification</label><kwd><named-content content-type="kingdom">Animalia</named-content></kwd><kwd><named-content content-type="order">Isopoda</named-content></kwd><kwd><named-content content-type="family">Cylisticidae</named-content></kwd></kwd-group><mixed-citation publication-type="journal"><person-group><name><surname>Kashani</surname><given-names>Ghasem M.</given-names></name></person-group><article-title>Iranian terrestrial isopods of the family <tp:taxon-name><tp:taxon-name-part taxon-name-part-type="family">Cylisticidae</tp:taxon-name-part></tp:taxon-name> Verhoeff, 1949 with a description of a new species (<tp:taxon-name><tp:taxon-name-part taxon-name-part-type="order">Isopoda</tp:taxon-name-part></tp:taxon-name>, <tp:taxon-name><tp:taxon-name-part taxon-name-part-type="suborder">Oniscidea</tp:taxon-name-part></tp:taxon-name>)</article-title><source>Zookeys</source><day>21</day><month>4</month><year>2016</year><volume>2016</volume><issue>582</issue><fpage>157</fpage><lpage>165</lpage><pub-id pub-id-type="doi">10.3897/zookeys.582.7199</pub-id></mixed-citation></tp:treatment-meta><tp:nomenclature><tp:taxon-name>
              <tp:taxon-name-part taxon-name-part-type="genus">Cylisticoides</tp:taxon-name-part>
              <tp:taxon-name-part taxon-name-part-type="species">rotundifrons</tp:taxon-name-part>
            </tp:taxon-name><tp:taxon-authority>(Schmalfuss, 1986)</tp:taxon-authority><tp:nomenclature-citation-list><tp:nomenclature-citation><tp:taxon-name><tp:taxon-name-part taxon-name-part-type="genus">Cylisticus</tp:taxon-name-part> <tp:taxon-name-part taxon-name-part-type="species">rotundifrons</tp:taxon-name-part></tp:taxon-name><comment> Schmalfuss, 1986: p. 394; <xref ref-type="bibr" rid="B4">Schmalfuss 2003b</xref>: 99.</comment></tp:nomenclature-citation></tp:nomenclature-citation-list></tp:nomenclature><tp:treatment-sec sec-type="material"><title>Material examined.</title><p>Amol to Chamestan, Belvich village, <named-content xmlns:xlink="http://www.w3.org/1999/xlink" content-type="dwc:verbatimCoordinates" xlink:type="simple"><named-content content-type="geo-json" specific-use="{&#34;type&#34;:&#34;Point&#34;,&#34;coordinates&#34;:[52.166667,36.471667]}" xlink:type="simple">36°28.3'N, 52°10.0'E</named-content></named-content>, elev. 60 m, 29 July 2014, leg. G.M. Kashani, two females (PCGMK 1960); Neka to Behshahr, Pasandrez forests, <named-content xmlns:xlink="http://www.w3.org/1999/xlink" content-type="dwc:verbatimCoordinates" xlink:type="simple"><named-content content-type="geo-json" specific-use="{&#34;type&#34;:&#34;Point&#34;,&#34;coordinates&#34;:[53.611667,36.666667]}" xlink:type="simple">36°40.0'N, 53°36.7'E</named-content></named-content>, elev. 300 m, 31 July 2014, leg. G.M. Kashani, one female (PCGMK 1998).</p><!--PageBreak--></tp:treatment-sec><tp:treatment-sec sec-type="Distribution"><title>Distribution.</title><p>N Iran.</p></tp:treatment-sec><tp:treatment-sec sec-type="Remarks"><title>Remarks.</title><p>
              <xref ref-type="bibr" rid="B1">Schmalfuss (1986)</xref> described <italic><tp:taxon-name><tp:taxon-name-part taxon-name-part-type="genus">Cylisticus</tp:taxon-name-part> <tp:taxon-name-part taxon-name-part-type="species">rotundifrons</tp:taxon-name-part></tp:taxon-name></italic> from a female specimen collected at 12 km NE Zirab, Iran. He also named two females from Noor district as <italic><tp:taxon-name><tp:taxon-name-part taxon-name-part-type="genus">Cylisticus</tp:taxon-name-part></tp:taxon-name></italic> aff. <italic><tp:taxon-name><tp:taxon-name-part taxon-name-part-type="species">rotundifrons</tp:taxon-name-part></tp:taxon-name></italic>. <xref ref-type="bibr" rid="B3">Schmalfuss (2003a)</xref> transferred the species to the genus <italic><tp:taxon-name><tp:taxon-name-part taxon-name-part-type="genus">Cylisticoides</tp:taxon-name-part></tp:taxon-name></italic>. In the present study, no male specimen was found either. Despite been relatively widely distributed in northern Iran (Fig. <xref ref-type="fig" rid="F1">1</xref>), <italic><tp:taxon-name><tp:taxon-name-part taxon-name-part-type="genus">Cylisticus</tp:taxon-name-part> <tp:taxon-name-part taxon-name-part-type="species">rotundifrons</tp:taxon-name-part></tp:taxon-name></italic> does not seem to be common. Though no male is known for the species, it can be readily distinguished from <italic><tp:taxon-name><tp:taxon-name-part taxon-name-part-type="genus">Cylisticoides</tp:taxon-name-part> <tp:taxon-name-part taxon-name-part-type="species">angulatus</tp:taxon-name-part></tp:taxon-name></italic>, the only congeneric species, from the rounded (vs. angled) postero-lateral margin of pereon-tergite I and the lack of a ridge on lateral margin of pereon-tergite I (present in <italic><tp:taxon-name><tp:taxon-name-part taxon-name-part-type="genus">Cylisticoides</tp:taxon-name-part> <tp:taxon-name-part taxon-name-part-type="species">angulatus</tp:taxon-name-part></tp:taxon-name></italic>). Based on current knowledge, <italic><tp:taxon-name><tp:taxon-name-part taxon-name-part-type="genus">Cylisticus</tp:taxon-name-part> <tp:taxon-name-part taxon-name-part-type="species">rotundifrons</tp:taxon-name-part></tp:taxon-name></italic> is restricted to northern Iran.</p></tp:treatment-sec><tp:treatment-sec><!--Section generated to contain objects referenced in tp:taxon-treatment.--><fig id="F1" position="float" orientation="portrait"><label>Figure 1.</label><caption><p>Map of Iran with the northern part enlarged, indicating the sampling localities of <italic><tp:taxon-name><tp:taxon-name-part taxon-name-part-type="genus">Cylisticoides</tp:taxon-name-part> <tp:taxon-name-part taxon-name-part-type="species">angulatus</tp:taxon-name-part></tp:taxon-name></italic> (□ previous records, ■ new records) and <italic><tp:taxon-name><tp:taxon-name-part taxon-name-part-type="genus">Cylisticus</tp:taxon-name-part> <tp:taxon-name-part taxon-name-part-type="species">rotundifrons</tp:taxon-name-part></tp:taxon-name></italic> (○ previous records, ● new records).</p></caption><graphic xmlns:xlink="http://www.w3.org/1999/xlink" xlink:href="zookeys-582-157-g001.jpg" position="float" orientation="portrait" xlink:type="simple" id="oo_86274.jpg"/></fig></tp:treatment-sec><ref-list><ref id="B4"><mixed-citation xmlns:xlink="http://www.w3.org/1999/xlink" xlink:type="simple">
          <person-group><name name-style="western"><surname>Schmalfuss</surname><given-names>H</given-names></name></person-group> (<year>2003b</year>) <article-title>World catalog of terrestrial isopods (<tp:taxon-name><tp:taxon-name-part taxon-name-part-type="order">Isopoda</tp:taxon-name-part></tp:taxon-name>: <tp:taxon-name><tp:taxon-name-part taxon-name-part-type="suborder">Oniscidea</tp:taxon-name-part></tp:taxon-name>).</article-title> <source>Stuttgarter Beiträge zur Naturkunde</source> (<series>Serie A</series>) <volume>654</volume>: <fpage>1</fpage>–<lpage>341</lpage>.</mixed-citation></ref><ref id="B1"><mixed-citation xmlns:xlink="http://www.w3.org/1999/xlink" xlink:type="simple">
          <person-group><name name-style="western"><surname>Schmalfuss</surname><given-names>H</given-names></name></person-group> (<year>1986</year>) <article-title>Landasseln aus Nord-Iran (<tp:taxon-name><tp:taxon-name-part taxon-name-part-type="subphylum">Crustacea</tp:taxon-name-part></tp:taxon-name>: <tp:taxon-name><tp:taxon-name-part taxon-name-part-type="order">Isopoda</tp:taxon-name-part></tp:taxon-name>: <tp:taxon-name><tp:taxon-name-part taxon-name-part-type="suborder">Oniscidea</tp:taxon-name-part></tp:taxon-name>).</article-title> <source>Senckenbergiana Biologica</source> <volume>66</volume>: <fpage>377</fpage>–<lpage>397</lpage>.</mixed-citation></ref><ref id="B3"><mixed-citation xmlns:xlink="http://www.w3.org/1999/xlink" xlink:type="simple">
          <person-group><name name-style="western"><surname>Schmalfuss</surname><given-names>H</given-names></name></person-group> (<year>2003a</year>) <article-title>Terrestrial isopods (<tp:taxon-name><tp:taxon-name-part taxon-name-part-type="subphylum">Crustacea</tp:taxon-name-part></tp:taxon-name>: <tp:taxon-name><tp:taxon-name-part taxon-name-part-type="order">Isopoda</tp:taxon-name-part></tp:taxon-name>) from the Caucasus region. 5. <italic><tp:taxon-name><tp:taxon-name-part taxon-name-part-type="genus">Cylisticus</tp:taxon-name-part></tp:taxon-name></italic> Schnitzler, <italic><tp:taxon-name><tp:taxon-name-part taxon-name-part-type="genus">Parcylisticus</tp:taxon-name-part></tp:taxon-name></italic> Verhoeff, <italic><tp:taxon-name><tp:taxon-name-part taxon-name-part-type="genus">Cylisticoides</tp:taxon-name-part></tp:taxon-name></italic> n. gen.</article-title> <source>Stuttgarter Beiträge zur Naturkunde</source> (<series>Serie A</series>) <volume>647</volume>: <fpage>1</fpage>–<lpage>38</lpage>.</mixed-citation></ref></ref-list></tp:taxon-treatment>
