# Supplementary material for: Iranian terrestrial isopods of the family Cylisticidae Verhoeff, 1949 with a description of a new species (Isopoda, Oniscidea)
Source: Zookeys. 2016 Apr 21;(582):157–65. doi: 10.3897/zookeys.582.7199 (PMC4857051; doi:10.3897/zookeys.582.7199)
Supplement: XML Treatment for Cylisticoides angulatus [file zookeys.582.7199-treatment2.xml]

<!DOCTYPE tp:taxon-treatment
  PUBLIC "-//TaxonX//DTD Taxonomic Treatment Publishing DTD v0 20100105//EN" "tax-treatment-NSO.dtd">
<tp:taxon-treatment xmlns:tp="http://www.plazi.org/taxpub"><tp:treatment-meta><kwd-group><label>Taxon classification</label><kwd><named-content content-type="kingdom">Animalia</named-content></kwd><kwd><named-content content-type="order">Isopoda</named-content></kwd><kwd><named-content content-type="family">Cylisticidae</named-content></kwd></kwd-group><mixed-citation publication-type="journal"><person-group><name><surname>Kashani</surname><given-names>Ghasem M.</given-names></name></person-group><article-title>Iranian terrestrial isopods of the family <tp:taxon-name><tp:taxon-name-part taxon-name-part-type="family">Cylisticidae</tp:taxon-name-part></tp:taxon-name> Verhoeff, 1949 with a description of a new species (<tp:taxon-name><tp:taxon-name-part taxon-name-part-type="order">Isopoda</tp:taxon-name-part></tp:taxon-name>, <tp:taxon-name><tp:taxon-name-part taxon-name-part-type="suborder">Oniscidea</tp:taxon-name-part></tp:taxon-name>)</article-title><source>Zookeys</source><day>21</day><month>4</month><year>2016</year><volume>2016</volume><issue>582</issue><fpage>157</fpage><lpage>165</lpage><pub-id pub-id-type="doi">10.3897/zookeys.582.7199</pub-id></mixed-citation></tp:treatment-meta><tp:nomenclature><tp:taxon-name>
              <tp:taxon-name-part taxon-name-part-type="genus">Cylisticoides</tp:taxon-name-part>
              <tp:taxon-name-part taxon-name-part-type="species">angulatus</tp:taxon-name-part>
            </tp:taxon-name><tp:taxon-authority>Schmalfuss, 2003</tp:taxon-authority></tp:nomenclature><tp:treatment-sec sec-type="material"><title>Material examined.</title><p>Gorgan, Naharkhoran district, <named-content xmlns:xlink="http://www.w3.org/1999/xlink" content-type="dwc:verbatimCoordinates" xlink:type="simple"><named-content content-type="geo-json" specific-use="{&#34;type&#34;:&#34;Point&#34;,&#34;coordinates&#34;:[54.463333,36.78]}" xlink:type="simple">36°46.8'N, 54°27.8'E</named-content></named-content>, elev. 430 m, 1 August 2014, leg. G.M. Kashani, eight males, eight females and four juv. (PCGMK 2010); 15 km S Jalin, <named-content xmlns:xlink="http://www.w3.org/1999/xlink" content-type="dwc:verbatimCoordinates" xlink:type="simple"><named-content content-type="geo-json" specific-use="{&#34;type&#34;:&#34;Point&#34;,&#34;coordinates&#34;:[54.588333,36.708333]}" xlink:type="simple">36°42.5'N, 54°35.3'E</named-content></named-content>, elev. 900 m, 1 August 2014, leg. G.M. Kashani, one male, three females and seven juv. (PCGMK 2016); Ramian to Shahrood, <named-content xmlns:xlink="http://www.w3.org/1999/xlink" content-type="dwc:verbatimCoordinates" xlink:type="simple"><named-content content-type="geo-json" specific-use="{&#34;type&#34;:&#34;Point&#34;,&#34;coordinates&#34;:[55.223333,36.868333]}" xlink:type="simple">36°52.1'N, 55°13.4'E</named-content></named-content>, elev. 1375 m, 2 August 2014, leg. G.M. Kashani, one male, three (PCGMK 2021); Poonel to Sangdeh, <named-content xmlns:xlink="http://www.w3.org/1999/xlink" content-type="dwc:verbatimCoordinates" xlink:type="simple"><named-content content-type="geo-json" specific-use="{&#34;type&#34;:&#34;Point&#34;,&#34;coordinates&#34;:[48.945,37.533333]}" xlink:type="simple">37°32.0'N, 48°56.7'E</named-content></named-content>, elev. 420 m, 14 August 2014, leg. G.M. Kashani, five females and three juv. (PCGMK 1800); Poonel to Sangdeh, 3 km to Zendaneh, <named-content xmlns:xlink="http://www.w3.org/1999/xlink" content-type="dwc:verbatimCoordinates" xlink:type="simple"><named-content content-type="geo-json" specific-use="{&#34;type&#34;:&#34;Point&#34;,&#34;coordinates&#34;:[48.751667,37.536667]}" xlink:type="simple">37°32.2'N, 48°45.1'E</named-content></named-content>, elev. 1500 m, 14 August 2014, leg. G.M. Kashani, three males, four females and two juv.. (PCGMK 1801); Fooman, Ghaleh Roodkhan, <named-content xmlns:xlink="http://www.w3.org/1999/xlink" content-type="dwc:verbatimCoordinates" xlink:type="simple"><named-content content-type="geo-json" specific-use="{&#34;type&#34;:&#34;Point&#34;,&#34;coordinates&#34;:[49.248333,37.075]}" xlink:type="simple">37°04.5'N, 49°14.9'E</named-content></named-content>, elev. 330 m, 15 August 2014, leg. G.M. Kashani, six males, two females and thirteen juv. (PCGMK 1807); Shaft, Siahmazgi, <named-content xmlns:xlink="http://www.w3.org/1999/xlink" content-type="dwc:verbatimCoordinates" xlink:type="simple"><named-content content-type="geo-json" specific-use="{&#34;type&#34;:&#34;Point&#34;,&#34;coordinates&#34;:[49.273333,37.021667]}" xlink:type="simple">37°01.3'N, 49°16.4'E</named-content></named-content>, elev. 400 m, 14 August 2014, leg. G.M. Kashani, four males, four females (PCGMK 1810); Someh-Sara, <named-content xmlns:xlink="http://www.w3.org/1999/xlink" content-type="dwc:verbatimCoordinates" xlink:type="simple"><named-content content-type="geo-json" specific-use="{&#34;type&#34;:&#34;Point&#34;,&#34;coordinates&#34;:[49.31,37.295]}" xlink:type="simple">37°17.7'N, 49°18.6'E</named-content></named-content>, elev. 15 m, 16 August 2014, leg. G.M. Kashani, five males, two females and three juv. (PCGMK <!--PageBreak-->1821); Fooman to Roodbar, <named-content xmlns:xlink="http://www.w3.org/1999/xlink" content-type="dwc:verbatimCoordinates" xlink:type="simple"><named-content content-type="geo-json" specific-use="{&#34;type&#34;:&#34;Point&#34;,&#34;coordinates&#34;:[49.556667,37.18]}" xlink:type="simple">37°10.8'N, 49°33.4'E</named-content></named-content>, elev. 50 m, 17 August 2014, leg. G.M. Kashani, one female (PCGMK 1822); Saravan, <named-content xmlns:xlink="http://www.w3.org/1999/xlink" content-type="dwc:verbatimCoordinates" xlink:type="simple"><named-content content-type="geo-json" specific-use="{&#34;type&#34;:&#34;Point&#34;,&#34;coordinates&#34;:[49.648333,37.13]}" xlink:type="simple">37°07.8'N, 49°38.9'E</named-content></named-content>, elev. 60 m, 17 August 2014, leg. G.M. Kashani, six males and one juv. (PCGMK 1823); Kiashahr port, <named-content xmlns:xlink="http://www.w3.org/1999/xlink" content-type="dwc:verbatimCoordinates" xlink:type="simple"><named-content content-type="geo-json" specific-use="{&#34;type&#34;:&#34;Point&#34;,&#34;coordinates&#34;:[49.96,37.426667]}" xlink:type="simple">37°25.6'N, 49°57.6'E</named-content></named-content>, 18 August 2014, leg. G.M. Kashani, one female (PCGMK 1837); Siahkal to Deylaman, Loonak village, <named-content xmlns:xlink="http://www.w3.org/1999/xlink" content-type="dwc:verbatimCoordinates" xlink:type="simple"><named-content content-type="geo-json" specific-use="{&#34;type&#34;:&#34;Point&#34;,&#34;coordinates&#34;:[49.895,37.056667]}" xlink:type="simple">37°03.4'N, 49°53.7'E</named-content></named-content>, 19 August 2014, leg. G.M. Kashani, one female and three juv. (PCGMK 1842); Klardasht to Abbasabad, <named-content xmlns:xlink="http://www.w3.org/1999/xlink" content-type="dwc:verbatimCoordinates" xlink:type="simple"><named-content content-type="geo-json" specific-use="{&#34;type&#34;:&#34;Point&#34;,&#34;coordinates&#34;:[51.106667,36.625]}" xlink:type="simple">36°37.5'N, 51°06.4'E</named-content></named-content>, elev. 400 m, 12 September 2014, leg. G.M. Kashani, one subadult (PCGMK 1878); Tonekabon, Darbar village, <named-content xmlns:xlink="http://www.w3.org/1999/xlink" content-type="dwc:verbatimCoordinates" xlink:type="simple"><named-content content-type="geo-json" specific-use="{&#34;type&#34;:&#34;Point&#34;,&#34;coordinates&#34;:[50.795,36.656667]}" xlink:type="simple">36°39.4'N, 50°47.7'E</named-content></named-content>, elev. 500 m, 13 September 2014, leg. G.M. Kashani, two males and eight females (PCGMK 1885); Ramsar to Javaherdeh, <named-content xmlns:xlink="http://www.w3.org/1999/xlink" content-type="dwc:verbatimCoordinates" xlink:type="simple"><named-content content-type="geo-json" specific-use="{&#34;type&#34;:&#34;Point&#34;,&#34;coordinates&#34;:[50.611667,36.91]}" xlink:type="simple">36°54.6'N, 50°36.7'E</named-content></named-content>, elev. 170 m, 14 September 2014, leg. G.M. Kashani, one female (PCGMK 1891); Ramsar to Javaherdeh, <named-content xmlns:xlink="http://www.w3.org/1999/xlink" content-type="dwc:verbatimCoordinates" xlink:type="simple"><named-content content-type="geo-json" specific-use="{&#34;type&#34;:&#34;Point&#34;,&#34;coordinates&#34;:[50.556667,36.876667]}" xlink:type="simple">36°52.6'N, 50°33.4'E</named-content></named-content>, elev. 730 m, 14 September 2014, leg. G.M. Kashani, four males, one female and eighteen juv. (PCGMK 1896); Masooleh, 19 July 2004, leg. G.M. Kashani, two females (PCGMK 1174); Galikesh to Bojnurd, Golestan National Park, <named-content xmlns:xlink="http://www.w3.org/1999/xlink" content-type="dwc:verbatimCoordinates" xlink:type="simple"><named-content content-type="geo-json" specific-use="{&#34;type&#34;:&#34;Point&#34;,&#34;coordinates&#34;:[55.845,37.383333]}" xlink:type="simple">37°23.0'N, 55°50.7'E</named-content></named-content>, 6 May 2008, leg. G.M. Kashani, two females (PCGMK 1180); 6 km S Shirgah, <named-content xmlns:xlink="http://www.w3.org/1999/xlink" content-type="dwc:verbatimCoordinates" xlink:type="simple"><named-content content-type="geo-json" specific-use="{&#34;type&#34;:&#34;Point&#34;,&#34;coordinates&#34;:[52.898333,36.265]}" xlink:type="simple">36°15.9'N, 52°53.9'E</named-content></named-content>, elev. 210 m, 8 June 2015, leg. G.M. Kashani, two females (PCGMK 2088); Shirgah, <named-content xmlns:xlink="http://www.w3.org/1999/xlink" content-type="dwc:verbatimCoordinates" xlink:type="simple"><named-content content-type="geo-json" specific-use="{&#34;type&#34;:&#34;Point&#34;,&#34;coordinates&#34;:[52.886667,36.281667]}" xlink:type="simple">36°16.9'N, 52°53.2'E</named-content></named-content>, elev. 240 m, 8 June 2015, leg. G.M. Kashani, three males and six females (PCGMK 2090); Amol to Chamestan, Belvich village, <named-content xmlns:xlink="http://www.w3.org/1999/xlink" content-type="dwc:verbatimCoordinates" xlink:type="simple"><named-content content-type="geo-json" specific-use="{&#34;type&#34;:&#34;Point&#34;,&#34;coordinates&#34;:[52.166667,36.471667]}" xlink:type="simple">36°28.3'N, 52°10.0'E</named-content></named-content>, elev. 60 m, 4 September 2015, leg. G.M. Kashani, twelve males and eighteen females (PCGMK 2102); 17 km S Amol, <named-content xmlns:xlink="http://www.w3.org/1999/xlink" content-type="dwc:verbatimCoordinates" xlink:type="simple"><named-content content-type="geo-json" specific-use="{&#34;type&#34;:&#34;Point&#34;,&#34;coordinates&#34;:[52.366667,36.271667]}" xlink:type="simple">36°16.3'N, 52°22.0'E</named-content></named-content>, elev. 500 m, 4 September 2015, leg. G.M. Kashani, five males and four females (PCGMK 2104).</p></tp:treatment-sec><tp:treatment-sec sec-type="Distribution"><title>Distribution.</title><p>SE Azerbaijan; N Iran.</p></tp:treatment-sec><tp:treatment-sec sec-type="Remarks"><title>Remarks.</title><p>
              <xref ref-type="bibr" rid="B3">Schmalfuss (2003a)</xref> established a new genus and species for specimens collected from southeastern Azerbaijan, namely <italic><tp:taxon-name><tp:taxon-name-part taxon-name-part-type="genus">Cylisticoides</tp:taxon-name-part> <tp:taxon-name-part taxon-name-part-type="species">angulatus</tp:taxon-name-part></tp:taxon-name></italic>. He also assigned one female specimen collected from Dashte-Nazir, Iran, previously named as <italic><tp:taxon-name><tp:taxon-name-part taxon-name-part-type="genus">Cylisticus</tp:taxon-name-part></tp:taxon-name></italic> sp. II (<xref ref-type="bibr" rid="B1">Schmalfuss 1986</xref>), to this species.</p><p>In the present study, <italic><tp:taxon-name><tp:taxon-name-part taxon-name-part-type="genus">Cylisticoides</tp:taxon-name-part> <tp:taxon-name-part taxon-name-part-type="species">angulatus</tp:taxon-name-part></tp:taxon-name></italic> was collected at a broad range of localities in northern Iran (Fig. <xref ref-type="fig" rid="F1">1</xref>). The preferred habitat for this species seems to be the bark of decaying trees in old forests.</p></tp:treatment-sec><tp:treatment-sec><!--Section generated to contain objects referenced in tp:taxon-treatment.--><fig id="F1" position="float" orientation="portrait"><label>Figure 1.</label><caption><p>Map of Iran with the northern part enlarged, indicating the sampling localities of <italic><tp:taxon-name><tp:taxon-name-part taxon-name-part-type="genus">Cylisticoides</tp:taxon-name-part> <tp:taxon-name-part taxon-name-part-type="species">angulatus</tp:taxon-name-part></tp:taxon-name></italic> (□ previous records, ■ new records) and <italic><tp:taxon-name><tp:taxon-name-part taxon-name-part-type="genus">Cylisticus</tp:taxon-name-part> <tp:taxon-name-part taxon-name-part-type="species">rotundifrons</tp:taxon-name-part></tp:taxon-name></italic> (○ previous records, ● new records).</p></caption><graphic xmlns:xlink="http://www.w3.org/1999/xlink" xlink:href="zookeys-582-157-g001.jpg" position="float" orientation="portrait" xlink:type="simple" id="oo_86274.jpg"/></fig></tp:treatment-sec><ref-list><ref id="B3"><mixed-citation xmlns:xlink="http://www.w3.org/1999/xlink" xlink:type="simple">
          <person-group><name name-style="western"><surname>Schmalfuss</surname><given-names>H</given-names></name></person-group> (<year>2003a</year>) <article-title>Terrestrial isopods (<tp:taxon-name><tp:taxon-name-part taxon-name-part-type="subphylum">Crustacea</tp:taxon-name-part></tp:taxon-name>: <tp:taxon-name><tp:taxon-name-part taxon-name-part-type="order">Isopoda</tp:taxon-name-part></tp:taxon-name>) from the Caucasus region. 5. <italic><tp:taxon-name><tp:taxon-name-part taxon-name-part-type="genus">Cylisticus</tp:taxon-name-part></tp:taxon-name></italic> Schnitzler, <italic><tp:taxon-name><tp:taxon-name-part taxon-name-part-type="genus">Parcylisticus</tp:taxon-name-part></tp:taxon-name></italic> Verhoeff, <italic><tp:taxon-name><tp:taxon-name-part taxon-name-part-type="genus">Cylisticoides</tp:taxon-name-part></tp:taxon-name></italic> n. gen.</article-title> <source>Stuttgarter Beiträge zur Naturkunde</source> (<series>Serie A</series>) <volume>647</volume>: <fpage>1</fpage>–<lpage>38</lpage>.</mixed-citation></ref><ref id="B1"><mixed-citation xmlns:xlink="http://www.w3.org/1999/xlink" xlink:type="simple">
          <person-group><name name-style="western"><surname>Schmalfuss</surname><given-names>H</given-names></name></person-group> (<year>1986</year>) <article-title>Landasseln aus Nord-Iran (<tp:taxon-name><tp:taxon-name-part taxon-name-part-type="subphylum">Crustacea</tp:taxon-name-part></tp:taxon-name>: <tp:taxon-name><tp:taxon-name-part taxon-name-part-type="order">Isopoda</tp:taxon-name-part></tp:taxon-name>: <tp:taxon-name><tp:taxon-name-part taxon-name-part-type="suborder">Oniscidea</tp:taxon-name-part></tp:taxon-name>).</article-title> <source>Senckenbergiana Biologica</source> <volume>66</volume>: <fpage>377</fpage>–<lpage>397</lpage>.</mixed-citation></ref></ref-list></tp:taxon-treatment>
