# Supplementary material for: Iranian terrestrial isopods of the family Cylisticidae Verhoeff, 1949 with a description of a new species (Isopoda, Oniscidea)
Source: Zookeys. 2016 Apr 21;(582):157–65. doi: 10.3897/zookeys.582.7199 (PMC4857051; doi:10.3897/zookeys.582.7199)
Supplement: XML Treatment for Cylisticus masalicus [file zookeys.582.7199-treatment3.xml]

<!DOCTYPE tp:taxon-treatment
  PUBLIC "-//TaxonX//DTD Taxonomic Treatment Publishing DTD v0 20100105//EN" "tax-treatment-NSO.dtd">
<tp:taxon-treatment xmlns:tp="http://www.plazi.org/taxpub"><tp:treatment-meta><kwd-group><label>Taxon classification</label><kwd><named-content content-type="kingdom">Animalia</named-content></kwd><kwd><named-content content-type="order">Isopoda</named-content></kwd><kwd><named-content content-type="family">Cylisticidae</named-content></kwd></kwd-group><mixed-citation publication-type="journal"><person-group><name><surname>Kashani</surname><given-names>Ghasem M.</given-names></name></person-group><article-title>Iranian terrestrial isopods of the family <tp:taxon-name><tp:taxon-name-part taxon-name-part-type="family">Cylisticidae</tp:taxon-name-part></tp:taxon-name> Verhoeff, 1949 with a description of a new species (<tp:taxon-name><tp:taxon-name-part taxon-name-part-type="order">Isopoda</tp:taxon-name-part></tp:taxon-name>, <tp:taxon-name><tp:taxon-name-part taxon-name-part-type="suborder">Oniscidea</tp:taxon-name-part></tp:taxon-name>)</article-title><source>Zookeys</source><day>21</day><month>4</month><year>2016</year><volume>2016</volume><issue>582</issue><fpage>157</fpage><lpage>165</lpage><pub-id pub-id-type="doi">10.3897/zookeys.582.7199</pub-id></mixed-citation></tp:treatment-meta><tp:nomenclature><tp:taxon-name>
              <tp:taxon-name-part taxon-name-part-type="genus">Cylisticus</tp:taxon-name-part>
              <tp:taxon-name-part taxon-name-part-type="species">masalicus</tp:taxon-name-part>
              <object-id xmlns:xlink="http://www.w3.org/1999/xlink" content-type="zoobank" xlink:type="simple">http://zoobank.org/6A53EAA9-369C-4962-ABB8-E65E7B0E1DA7</object-id>
            </tp:taxon-name><tp:taxon-status xmlns:xlink="http://www.w3.org/1999/xlink" xlink:type="simple">sp. n.</tp:taxon-status></tp:nomenclature><tp:treatment-sec sec-type="material"><title>Material examined.</title><p>Holotype: male, 11 mm, IRAN, Gilan, Masal, <named-content xmlns:xlink="http://www.w3.org/1999/xlink" content-type="dwc:verbatimCoordinates" xlink:type="simple"><named-content content-type="geo-json" specific-use="{&#34;type&#34;:&#34;Point&#34;,&#34;coordinates&#34;:[48.983333,37.316667]}" xlink:type="simple">37°19.0'N, 48°59.0'E</named-content></named-content>, elev. 600 m, 19 March 2014, leg. G.M. Kashani (<abbrev xmlns:xlink="http://www.w3.org/1999/xlink" content-type="institution" xlink:title="Zoological Museum, University of Tehran" xlink:type="simple">ZUTC</abbrev> 5786).</p><p>Paratypes: same data as holotype, one male and two females (<abbrev xmlns:xlink="http://www.w3.org/1999/xlink" content-type="institution" xlink:title="Zoological Museum, University of Tehran" xlink:type="simple">ZUTC</abbrev> 5787); same data as holotype, one male and one female (<abbrev xmlns:xlink="http://www.w3.org/1999/xlink" content-type="institution" xlink:title="Iranian Research Institute of Plant Protection" xlink:type="simple">IRIPP</abbrev> Iso-1063); same data as holotype, three males and four females (PCGMK 1749); Gachsar to Marzanabad, 5 km to Dozdband, <named-content xmlns:xlink="http://www.w3.org/1999/xlink" content-type="dwc:verbatimCoordinates" xlink:type="simple"><named-content content-type="geo-json" specific-use="{&#34;type&#34;:&#34;Point&#34;,&#34;coordinates&#34;:[51.243333,36.27]}" xlink:type="simple">36°16.2'N, 51°14.6'E</named-content></named-content>, 26 July 2014, leg. G.M. Kashani, one female (PCGMK 1921); Noor to Kojour, <named-content xmlns:xlink="http://www.w3.org/1999/xlink" content-type="dwc:verbatimCoordinates" xlink:type="simple"><named-content content-type="geo-json" specific-use="{&#34;type&#34;:&#34;Point&#34;,&#34;coordinates&#34;:[51.888333,36.436667]}" xlink:type="simple">36°26.2'N, 51°53.3'E</named-content></named-content>, elev. 790 m, 28 July 2014, leg. G.M. Kashani, one female (PCGMK 1942); Noor to Kojour, Kodir village, <!--PageBreak--><named-content xmlns:xlink="http://www.w3.org/1999/xlink" content-type="dwc:verbatimCoordinates" xlink:type="simple"><named-content content-type="geo-json" specific-use="{&#34;type&#34;:&#34;Point&#34;,&#34;coordinates&#34;:[51.86,36.44]}" xlink:type="simple">36°26.4'N, 51°51.6'E</named-content></named-content>, elev. 1435 m, 28 July 2014, leg. G.M. Kashani, one female and one juv. (PCGMK 1946); Kojour to Galandrood, <named-content xmlns:xlink="http://www.w3.org/1999/xlink" content-type="dwc:verbatimCoordinates" xlink:type="simple"><named-content content-type="geo-json" specific-use="{&#34;type&#34;:&#34;Point&#34;,&#34;coordinates&#34;:[51.845,36.445]}" xlink:type="simple">36°26.7'N, 51°50.7'E</named-content></named-content>, elev. 1480 m, 28 July 2014, leg. G.M. Kashani, one male (PCGMK 1952); Poonel to Sangdeh, <named-content xmlns:xlink="http://www.w3.org/1999/xlink" content-type="dwc:verbatimCoordinates" xlink:type="simple"><named-content content-type="geo-json" specific-use="{&#34;type&#34;:&#34;Point&#34;,&#34;coordinates&#34;:[48.691667,37.556667]}" xlink:type="simple">37°33.4'N, 48°41.5'E</named-content></named-content>, elev. 2200 m, 14 August 2014, leg. G.M. Kashani, one male and one female (<abbrev xmlns:xlink="http://www.w3.org/1999/xlink" content-type="institution" xlink:title="Iranian Research Institute of Plant Protection" xlink:type="simple">IRIPP</abbrev> Iso-1062); Poonel to Sangdeh, <named-content xmlns:xlink="http://www.w3.org/1999/xlink" content-type="dwc:verbatimCoordinates" xlink:type="simple"><named-content content-type="geo-json" specific-use="{&#34;type&#34;:&#34;Point&#34;,&#34;coordinates&#34;:[48.691667,37.556667]}" xlink:type="simple">37°33.4'N, 48°41.5'E</named-content></named-content>, elev. 2200 m, 14 August 2014, leg. G.M. Kashani, four males, five females and one juv. (PCGMK 1803); 29 km to Asalem, <named-content xmlns:xlink="http://www.w3.org/1999/xlink" content-type="dwc:verbatimCoordinates" xlink:type="simple"><named-content content-type="geo-json" specific-use="{&#34;type&#34;:&#34;Point&#34;,&#34;coordinates&#34;:[48.81,37.625]}" xlink:type="simple">37°37.5'N, 48°48.6'E</named-content></named-content>, elev. 2220 m, 14 August 2014, leg. G.M. Kashani, four females (PCGMK 1804); 10 km to Shaft, <named-content xmlns:xlink="http://www.w3.org/1999/xlink" content-type="dwc:verbatimCoordinates" xlink:type="simple"><named-content content-type="geo-json" specific-use="{&#34;type&#34;:&#34;Point&#34;,&#34;coordinates&#34;:[49.396667,37.103333]}" xlink:type="simple">37°06.2'N, 49°23.8'E</named-content></named-content>, elev. 80 m, 15 August 2014, leg. G.M. Kashani, one female (PCGMK 1813); Siahkal to Deylaman, 10 km to Deylaman, <named-content xmlns:xlink="http://www.w3.org/1999/xlink" content-type="dwc:verbatimCoordinates" xlink:type="simple"><named-content content-type="geo-json" specific-use="{&#34;type&#34;:&#34;Point&#34;,&#34;coordinates&#34;:[49.863333,36.936667]}" xlink:type="simple">36°56.2'N, 49°51.8'E</named-content></named-content>, elev. 1500 m, 19 August 2014, leg. G.M. Kashani, one male (PCGMK 1845); Boomehen to Amol, Ploor village, <named-content xmlns:xlink="http://www.w3.org/1999/xlink" content-type="dwc:verbatimCoordinates" xlink:type="simple"><named-content content-type="geo-json" specific-use="{&#34;type&#34;:&#34;Point&#34;,&#34;coordinates&#34;:[52.053333,35.848333]}" xlink:type="simple">35°50.9'N, 52°03.2'E</named-content></named-content>, elev. 2200 m, 11 September 2014, leg. G.M. Kashani, two females (PCGMK 1846); Tonekabon, Darbar village, <named-content xmlns:xlink="http://www.w3.org/1999/xlink" content-type="dwc:verbatimCoordinates" xlink:type="simple"><named-content content-type="geo-json" specific-use="{&#34;type&#34;:&#34;Point&#34;,&#34;coordinates&#34;:[50.845,36.711667]}" xlink:type="simple">36°42.7'N, 50°50.7'E</named-content></named-content>, elev. 220 m, 13 September 2014, leg. G.M. Kashani, three females and two males (PCGMK 1882); Galesh-Mahalleh to Jannat-Roodbar, <named-content xmlns:xlink="http://www.w3.org/1999/xlink" content-type="dwc:verbatimCoordinates" xlink:type="simple"><named-content content-type="geo-json" specific-use="{&#34;type&#34;:&#34;Point&#34;,&#34;coordinates&#34;:[50.688333,36.821667]}" xlink:type="simple">36°49.3'N, 50°41.3'E</named-content></named-content>, elev. 370 m, 13 September 2014, leg. G.M. Kashani, one female (PCGMK 1888); Ramsar to Javaherdeh, <named-content xmlns:xlink="http://www.w3.org/1999/xlink" content-type="dwc:verbatimCoordinates" xlink:type="simple"><named-content content-type="geo-json" specific-use="{&#34;type&#34;:&#34;Point&#34;,&#34;coordinates&#34;:[50.555,36.875]}" xlink:type="simple">36°52.5'N, 50°33.3'E</named-content></named-content>, elev. 770 m, 14 September 2014, leg. G.M. Kashani, one male and one female (PCGMK 1893); Amlash, Khorma village, <named-content xmlns:xlink="http://www.w3.org/1999/xlink" content-type="dwc:verbatimCoordinates" xlink:type="simple"><named-content content-type="geo-json" specific-use="{&#34;type&#34;:&#34;Point&#34;,&#34;coordinates&#34;:[49.981667,37.075]}" xlink:type="simple">37°04.5'N, 49°58.9'E</named-content></named-content>, elev. 270 m, 14 September 2014, leg. G.M. Kashani, one male (PCGMK 1902); Rahim-Abad to Ziaz, <named-content xmlns:xlink="http://www.w3.org/1999/xlink" content-type="dwc:verbatimCoordinates" xlink:type="simple"><named-content content-type="geo-json" specific-use="{&#34;type&#34;:&#34;Point&#34;,&#34;coordinates&#34;:[50.275,36.941667]}" xlink:type="simple">36°56.5'N, 50°16.5'E</named-content></named-content>, elev. 220 m, 15 September 2014, leg. G.M. Kashani, two males and one female (PCGMK 1912).</p></tp:treatment-sec><tp:treatment-sec sec-type="Diagnosis"><title>Diagnosis.</title><p>Cephalon with well developed quadrangular lateral lobes; median process pointed upwards; male pereopod VII ischium subrectangular; male pleopod endopodite I with apical part slightly bent outwards, bearing some setae.</p></tp:treatment-sec><tp:treatment-sec sec-type="Description"><title>Description.</title><p>Maximum length of both male and female, 15 mm. Color slaty gray with the usual pale muscle spots (Fig. <xref ref-type="fig" rid="F2">2A, B</xref>). Exoantennal conglobation (Fig. <xref ref-type="fig" rid="F2">2A</xref>) and body semi-circular in cross section. Cephalon with well developed quadrangular lateral lobes; median process pointed upwards, not surpassing lateral lobes in frontal view; vertex smooth, eyes with 20 to 22 ommatidia (Fig. <xref ref-type="fig" rid="F3">3A, B</xref>). Antenna long and slender, bent on the back when conglobating; fifth article of peduncle slightly longer than flagellum, with length:width ratio 7:1; flagellum with two articles of the same size (Fig. <xref ref-type="fig" rid="F3">3D</xref>).</p><fig id="F2" position="float" orientation="portrait"><label>Figure 2.</label><caption><p>
          <italic><tp:taxon-name><tp:taxon-name-part taxon-name-part-type="genus">Cylisticus</tp:taxon-name-part> <tp:taxon-name-part taxon-name-part-type="species">masalicus</tp:taxon-name-part></tp:taxon-name></italic> sp. n.; <bold>A</bold> conglobated <bold>B</bold> active.</p></caption><graphic xmlns:xlink="http://www.w3.org/1999/xlink" xlink:href="zookeys-582-157-g002.jpg" position="float" orientation="portrait" xlink:type="simple" id="oo_86275.jpg"/></fig><fig id="F3" position="float" orientation="portrait"><label>Figure 3.</label><caption><p>
          <italic><tp:taxon-name><tp:taxon-name-part taxon-name-part-type="genus">Cylisticus</tp:taxon-name-part> <tp:taxon-name-part taxon-name-part-type="species">masalicus</tp:taxon-name-part></tp:taxon-name></italic> sp. n., male, paratype. <bold>A</bold> cephalon dorsal view <bold>B</bold> cephalon frontal view <bold>C</bold> left side of the body showing the position of noduli laterales <bold>D</bold> antenna <bold>E</bold> telson and uropods <bold>F</bold> pereopod I and enlarged carpus and dactylus <bold>G</bold> pereopod VI and enlarged basis <bold>H</bold> pereopod VII and enlarged ischium. Scale: 1 mm (<bold>A–C</bold>); 0.5 mm (<bold>D–H</bold>).</p></caption><graphic xmlns:xlink="http://www.w3.org/1999/xlink" xlink:href="zookeys-582-157-g003.jpg" position="float" orientation="portrait" xlink:type="simple" id="oo_86276.jpg"/></fig><!--PageBreak--><p>Pereon smooth. Pereonite I with angular concavity on posterolateral margin. Noduli laterales on pereonite IV more than twice distant from the lateral margins than those on pereonite III (Fig. <xref ref-type="fig" rid="F3">3C</xref>).</p><!--PageBreak--><p>Pereopod I ischium triangular, carpus with depression on rostral surface equipped with slender scales, dactylus with one dactylar and one ungual seta (Fig. <xref ref-type="fig" rid="F3">3F</xref>).</p><p>Pleon as broad as pereon (Fig. <xref ref-type="fig" rid="F3">3E</xref>). Telson triangular, with concave sides and rounded apex, surpassing uropod-protopodites. Uropod-exopodites short, 2/3 as long as telson (Fig. <xref ref-type="fig" rid="F3">3E</xref>). Pleopod exopodites I–V with polyspiracular internal lungs (Fig. <xref ref-type="fig" rid="F4">4B–F</xref>).</p><p>Male: Pereopods I–VII merus and carpus with brushes of trifid setae, less dense in posterior ones (Fig. <xref ref-type="fig" rid="F3">3F–H</xref>). Pereopod VI ischium on sternal margin with three long spiny setae medially and three long spiny setae distally (Fig. <xref ref-type="fig" rid="F3">3G</xref>), pereopod VII ischium subrectangular, ventral side with a hairy brush of small setae, medially with six and distally with four long spiny setae (Fig. <xref ref-type="fig" rid="F3">3H</xref>). Pleopod endopodite I straight with apical part slightly bent outwards equipped with some short setae (Fig. <xref ref-type="fig" rid="F4">4A</xref>); exopodite I with rounded hind lobe, outer margin with a row of small setae (Fig. <xref ref-type="fig" rid="F4">4B, C</xref>). <!--PageBreak-->Pleopod endopodite II longer than exopodite; exopodite triangular with a line of setae on outer margin (Fig. <xref ref-type="fig" rid="F4">4D</xref>). Pleopod exopodites III–V as in Fig. <xref ref-type="fig" rid="F4">4E–G</xref>.</p><fig id="F4" position="float" orientation="portrait"><label>Figure 4.</label><caption><p>
          <italic><tp:taxon-name><tp:taxon-name-part taxon-name-part-type="genus">Cylisticus</tp:taxon-name-part> <tp:taxon-name-part taxon-name-part-type="species">masalicus</tp:taxon-name-part></tp:taxon-name></italic> sp. n., male, paratype. <bold>A</bold> pleopod endopodite I <bold>B–C</bold> pleopod exopodite I <bold>D</bold> pleopod II <bold>E</bold> pleopod exopodite III <bold>F</bold> pleopod exopodite IV <bold>G</bold> pleopod exopodite V. Scales = 0.5 mm.</p></caption><graphic xmlns:xlink="http://www.w3.org/1999/xlink" xlink:href="zookeys-582-157-g004.jpg" position="float" orientation="portrait" xlink:type="simple" id="oo_86277.jpg"/></fig></tp:treatment-sec><tp:treatment-sec sec-type="Etymology"><title>Etymology.</title><p>The name of the species is after the type locality, the rain forests around Masal.</p></tp:treatment-sec><tp:treatment-sec sec-type="Distribution"><title>Distribution.</title><p>N Iran.</p></tp:treatment-sec><tp:treatment-sec sec-type="Remarks"><title>Remarks.</title><p>In the examination of a collection of terrestrial isopods from northern Iran, <xref ref-type="bibr" rid="B1">Schmalfuss (1986)</xref> reported the genus <italic><tp:taxon-name><tp:taxon-name-part taxon-name-part-type="genus">Cylisticus</tp:taxon-name-part></tp:taxon-name></italic> for the first time based on three female specimens, which he cited as <italic><tp:taxon-name><tp:taxon-name-part taxon-name-part-type="genus">Cylisticus</tp:taxon-name-part></tp:taxon-name></italic> sp.I. This was the sole account for this genus up to now. In the present study, <italic><tp:taxon-name><tp:taxon-name-part taxon-name-part-type="genus">Cylisticus</tp:taxon-name-part> <tp:taxon-name-part taxon-name-part-type="species">masalicus</tp:taxon-name-part></tp:taxon-name></italic> sp. n. is described. It has a broad distribution in the rain forests of the country (Fig. <xref ref-type="fig" rid="F5">5</xref>). According to the illustrations presented by <xref ref-type="bibr" rid="B1">Schmalfuss (1986)</xref> for the specimens named <italic><tp:taxon-name><tp:taxon-name-part taxon-name-part-type="genus">Cylisticus</tp:taxon-name-part></tp:taxon-name></italic> sp.I. and their collecting localities that lies inside the geographical range of the species (Fig. <xref ref-type="fig" rid="F5">5</xref>), those specimens presumably belong to <italic><tp:taxon-name><tp:taxon-name-part taxon-name-part-type="genus">Cylisticus</tp:taxon-name-part> <tp:taxon-name-part taxon-name-part-type="species">masalicus</tp:taxon-name-part></tp:taxon-name></italic> as well.</p><fig id="F5" position="float" orientation="portrait"><label>Figure 5.</label><caption><p>Map of Iran with the northern part enlarged, indicating the sampling localities of <italic><tp:taxon-name><tp:taxon-name-part taxon-name-part-type="genus">Cylisticus</tp:taxon-name-part> <tp:taxon-name-part taxon-name-part-type="species">masalicus</tp:taxon-name-part></tp:taxon-name></italic>. * indicates the type locality.</p></caption><graphic xmlns:xlink="http://www.w3.org/1999/xlink" xlink:href="zookeys-582-157-g005.jpg" position="float" orientation="portrait" xlink:type="simple" id="oo_86278.jpg"/></fig><p>
              <italic><tp:taxon-name><tp:taxon-name-part taxon-name-part-type="genus">Cylisticus</tp:taxon-name-part> <tp:taxon-name-part taxon-name-part-type="species">masalicus</tp:taxon-name-part></tp:taxon-name></italic> sp. n. differs from other species of the genus by the straight apex of the male pleopod endopodite I which is also common in <italic><tp:taxon-name><tp:taxon-name-part taxon-name-part-type="genus">Parcylisticus</tp:taxon-name-part></tp:taxon-name></italic> species. The new species, however, is well assignable to the genus <italic><tp:taxon-name><tp:taxon-name-part taxon-name-part-type="genus">Cylisticus</tp:taxon-name-part></tp:taxon-name></italic> for its smooth body surface and short uropod exopodites. This species is similar to <italic><tp:taxon-name><tp:taxon-name-part taxon-name-part-type="genus">Cylisticus</tp:taxon-name-part> <tp:taxon-name-part taxon-name-part-type="species">birsteini</tp:taxon-name-part></tp:taxon-name></italic> Borutzky, 1961 and <italic><tp:taxon-name><tp:taxon-name-part taxon-name-part-type="genus">Cylisticus</tp:taxon-name-part> <tp:taxon-name-part taxon-name-part-type="species">iners</tp:taxon-name-part></tp:taxon-name></italic> Budde-Lund, 1880 but differs from the former in the shape of the male pleopod endopodite I, and from the latter in the position of noduli laterales and the shape of telson.</p></tp:treatment-sec><ref-list><ref id="B1"><mixed-citation xmlns:xlink="http://www.w3.org/1999/xlink" xlink:type="simple">
          <person-group><name name-style="western"><surname>Schmalfuss</surname><given-names>H</given-names></name></person-group> (<year>1986</year>) <article-title>Landasseln aus Nord-Iran (<tp:taxon-name><tp:taxon-name-part taxon-name-part-type="subphylum">Crustacea</tp:taxon-name-part></tp:taxon-name>: <tp:taxon-name><tp:taxon-name-part taxon-name-part-type="order">Isopoda</tp:taxon-name-part></tp:taxon-name>: <tp:taxon-name><tp:taxon-name-part taxon-name-part-type="suborder">Oniscidea</tp:taxon-name-part></tp:taxon-name>).</article-title> <source>Senckenbergiana Biologica</source> <volume>66</volume>: <fpage>377</fpage>–<lpage>397</lpage>.</mixed-citation></ref></ref-list></tp:taxon-treatment>
